# Supplementary material for: Longitudinal serologic and viral testing post–SARS-CoV-2 infection and post-receipt of mRNA COVID-19 vaccine in a nursing home cohort—Georgia, October 2020‒April 2021
Source: PLoS One. 2022 Oct 27;17(10):e0275718. doi: 10.1371/journal.pone.0275718 (PMC9612440; doi:10.1371/journal.pone.0275718)
Supplement: S1 File — (XLSX) [file pone.0275718.s005.xlsx]

## Sheet: A
A	October																															November
	1	2	3	4	5	6	7	8	9	10	11	12	13	14	15	16	17	18	19	20	21	22	23	24	25	26	27	28	29	30	31	1	2	3	4	5	6	7	8	9	10	11	12	13	14	15	16	17	18
EVENT																						P			L		L		L		L
Test results (only positives reported)														Ag								Ag/PCR/Cx			Ag/PCR/Cx		Ag/PCR		PCR		PCR
REPORTED SYMPTOMS
Fever - subjective
Chills
Fatigue
Myalgia
Rhinorrhea
Sore throat
Cough
Shortness of breath
Wheezing
Chest pain
Nausea or vomiting
Headache
Loss of smell
Loss of taste
Confusion or altered mental state
Abdominal pain
Diarrhea
Other, specify:
Other, specify:
UNDERLYING CONDITIONS
Former/current tobacco
≥3 underlying conditions
Cardiovascular disease
Hypertension
Coronary artery disease
Hyperlipidemia
Heart failure
Cerebrovascular accident
Other cardiovascular disease
Diabetes mellitus
COPD
Chronic bronchitis
Neurologic disorder
Chronic kidney disease
Cancer	unspecified B-cell lymphoma
Liver disease
Other chronic disease
HEATLH OUTCOMES
Hospitalization	N
Severe COVID-19	N
Died	N
TESTING
AN - POC Antigen														P								P			P		P		N		N
AN - PCR																						P			P		P		P		P
AN - Ct value																						26.62			21.82		24.09		30.46		35.6
AN - viral culture																						Y			Y		N		N
BL - Ab result
BL - Titer
[truncated: 21 more columns]

## Sheet: B
B	October																															November
	1	2	3	4	5	6	7	8	9	10	11	12	13	14	15	16	17	18	19	20	21	22	23	24	25	26	27	28	29	30	31	1	2	3	4	5	6	7	8	9	10	11	12	13	14	15	16	17	18
EVENT																						P			L		L		L		L
Test results (only positives reported)														Ag								Ag/PCR/Cx			Ag/PCR, Serology=ND		Ag/PCR				Ag/PCR, Pan Ig=1441, IgG-4167, IgM 1304, IgA 318
REPORTED SYMPTOMS
Fever - subjective
Chills
Fatigue
Myalgia
Rhinorrhea
Sore throat
Cough
Shortness of breath
Wheezing
Chest pain
Nausea or vomiting
Headache
Loss of smell
Loss of taste
Confusion or altered mental state
Abdominal pain
Diarrhea
Other, specify:
Other, specify:
UNDERLYING CONDITIONS
Former/current tobacco
≥3 underlying conditions
Cardiovascular disease
Hypertension
Coronary artery disease
Hyperlipidemia
Heart failure
Cerebrovascular accident
Other cardiovascular disease
Diabetes mellitus
COPD
Chronic bronchitis
Neurologic disorder
Chronic kidney disease
Cancer
Liver disease
Other chronic disease
HEATLH OUTCOMES
Hospitalization	N
Severe COVID-19	N
Died	N
TESTING
AN - POC Antigen														P								P			P		P		N		P
AN - PCR																						P			P		P		N		P
AN - Ct value																						24.94			26		30.15				35.07
AN - viral culture																						Y			N		N
BL - Ab result																									ND						D
BL - Titer																									ND						Pan Ig=1441, IgG-4167, IgM 1304, IgA 318
[truncated: 21 more columns]

## Sheet: C
C	October																															November
	1	2	3	4	5	6	7	8	9	10	11	12	13	14	15	16	17	18	19	20	21	22	23	24	25	26	27	28	29	30	31	1	2	3	4	5	6	7	8	9	10	11	12	13	14	15	16	17	18
VISIT																						P					P						P	L		L		L
Test results (only positives reported)																																	Ag/PCR/cx	Ag/PCR/cx, Pan Ig<100, No Ab detected		Ag/PCR/cx		Ag/PCR/cx		hosp - missed L visit
REPORTED SYMPTOMS
Fever - subjective
Chills																						1 week
Fatigue
Myalgia																						1 week
Rhinorrhea	chronic
Sore throat
Cough	chronic
Shortness of breath
Wheezing
Chest pain
Nausea or vomiting
Headache
Loss of smell
Loss of taste
Confusion or altered mental state
Abdominal pain
Diarrhea
Other, specify:
Other, specify:
UNDERLYING CONDITIONS
Former/current tobacco
≥3 underlying conditions
Cardiovascular disease
Hypertension
Coronary artery disease
Hyperlipidemia
Heart failure
Cerebrovascular accident
Other cardiovascular disease
Diabetes mellitus
COPD
Chronic bronchitis
Neurologic disorder
Chronic kidney disease
Cancer
Liver disease
Other chronic disease
HEATLH OUTCOMES
Hospitalization	Y
Severe COVID-19	Y
Died	N
TESTING
AN - POC Antigen																						N					N						P	P		P		P
AN - PCR																						N					N						P	P		P		P
AN - Ct value																																	21.28	17.57		21.25		18.87
AN - viral culture																																	Y	Y		Y		Y
BL - Ab result																																		ND
BL - Titer																																		Pan Ig<100
[truncated: 19 more columns]

## Sheet: D
D	October																															November
	1	2	3	4	5	6	7	8	9	10	11	12	13	14	15	16	17	18	19	20	21	22	23	24	25	26	27	28	29	30	31	1	2	3	4	5	6	7	8	9	10	11	12	13	14	15	16	17	18
VISIT																						P			L		L		L		L
Test results (only positives reported)														Ag								Ag/PCR			Ag/PCR, Pan Ig=286, IgG=298, IgM=140, IgA=290 (visit on 10/26?)		Ag/PCR		Ag/PCR		PCR, Pan Ig= 2784, IgG 3563, IgM 1434, IgA 1288
REPORTED SYMPTOMS
Fever - subjective
Chills
Fatigue
Myalgia
Rhinorrhea
Sore throat
Cough
Shortness of breath	chronic
Wheezing
Chest pain
Nausea or vomiting
Headache
Loss of smell
Loss of taste																						1 week
Confusion or altered mental state
Abdominal pain
Diarrhea
Other, specify:
Other, specify:
VITAL SIGNS
Fever - measured (highest) Tmax 99 on 12/30																									97		97.2				97.5
O2 saturation (lowest) 60% on 12/7 (wrong), 90% on 1/26	on supplemental oxygen																								95	95	96				97	95	95	93	94	92	96	95	96	96	97			94	97	98	96
no notes on O2, placed on o2 supplementation, intermittently on oxygen
DEMOGRAPHICS
Age	61.9
Sex	M
Race	W
Ethnicity	NH
UNDERLYING CONDITIONS
Former/current tobacco
≥3 underlying conditions
Cardiovascular disease
Hypertension
Coronary artery disease
Hyperlipidemia
Heart failure
Cerebrovascular accident
Other cardiovascular disease
Diabetes mellitus
COPD
Chronic bronchitis
Neurologic disorder
Chronic kidney disease
Cancer
Liver disease
Other chronic disease
HEATLH OUTCOMES
Hospitalization	Y
Severe COVID-19	Y
Died	Y
TESTING
AN - POC Antigen														P								P			P		P		P		N
AN - PCR																						P			P		P		P		P
AN - Ct value																						29.36			20.45		29.11		31.5		32.51
AN - viral culture																						N			N		N		N		N
AN - sgmRNA																						P			P		P		P		P
BL - Ab result																									D						D
BL - Titer																									Pan Ig=286, IgG=298, IgM=140, IgA=290						Pan Ig= 2784, IgG 3563, IgM 1434, IgA 1288
[truncated: 21 more columns]

## Sheet: E
E	October																															November
	1	2	3	4	5	6	7	8	9	10	11	12	13	14	15	16	17	18	19	20	21	22	23	24	25	26	27	28	29	30	31	1	2	3	4	5	6	7	8	9	10	11	12	13	14	15	16	17	18
VISIT																						P					P						P	L				L		L
Test results (only positives reported)																											PCR						Ag	Ag, Pan Ig=257, IgG=228, IgM=270, IgA=155		dialysis - missed L visit		PCR		Pan Ig=1803, IgG=3340, IgM=770, IgA=308
REPORTED SYMPTOMS																						none					none						none	none				none		none
Fever - subjective
Chills
Fatigue
Myalgia
Rhinorrhea
Sore throat
Cough
Shortness of breath
Wheezing
Chest pain
Nausea or vomiting
Headache
Loss of smell
Loss of taste
Confusion or altered mental state
Abdominal pain
Diarrhea
Other, specify:
Other, specify:
UNDERLYING CONDITIONS
Former/current tobacco
≥3 underlying conditions
Cardiovascular disease
Hypertension
Coronary artery disease
Hyperlipidemia
Heart failure
Cerebrovascular accident
Other cardiovascular disease
Diabetes mellitus
COPD
Chronic bronchitis
Neurologic disorder
Chronic kidney disease	dialysis
Cancer
Liver disease
Other chronic disease
HEATLH OUTCOMES
Hospitalization	N
Severe COVID-19	N
Died	N
TESTING
AN - POC Antigen																						N					N						P	P				N		N
AN - PCR																						N					P						N	N				P		N
AN - Ct value																											34.49											34.5
AN - viral culture																											N						N	N				N
BL - Ab result																																		D						D
BL - Titer																																		Pan Ig=257, IgG=228, IgM=270, IgA=155						Pan Ig=1803, IgG=3340, IgM=770, IgA=308
[truncated: 21 more columns]

## Sheet: F
F	October																															November
	1	2	3	4	5	6	7	8	9	10	11	12	13	14	15	16	17	18	19	20	21	22	23	24	25	26	27	28	29	30	31	1	2	3	4	5	6	7	8	9	10	11	12	13	14	15	16	17	18
VISIT																						P			L		no further visits - died and excluded
Test results (only positives reported)														Ag								Ag/PCR			Ag/PCR, serology=ND
REPORTED SYMPTOMS
Fever - subjective
Chills
Fatigue
Myalgia
Rhinorrhea
Sore throat
Cough
Shortness of breath
Wheezing
Chest pain
Nausea or vomiting
Headache
Loss of smell
Loss of taste
Confusion or altered mental state
Abdominal pain
Diarrhea
Other, specify:
Other, specify:
UNDERLYING CONDITIONS
Former/current tobacco
≥3 underlying conditions
Cardiovascular disease
Hypertension
Coronary artery disease
Hyperlipidemia
Heart failure
Cerebrovascular accident
Other cardiovascular disease
Diabetes mellitus
COPD
Chronic bronchitis
Neurologic disorder
Chronic kidney disease
Cancer
Liver disease
Other chronic disease	pleural effusion
HEATLH OUTCOMES
Hospitalization	Y
Severe COVID-19	Y
Died	Y
TESTING
AN - POC Antigen														P								P			P
AN - PCR																						P			P
AN - Ct value																						30.89			28.98
AN - viral culture																						N			N
BL - Ab result																									ND
BL - Titer																									ND
[truncated: 15 more columns]

## Sheet: G
G	October																															November
	1	2	3	4	5	6	7	8	9	10	11	12	13	14	15	16	17	18	19	20	21	22	23	24	25	26	27	28	29	30	31	1	2	3	4	5	6	7	8	9	10	11	12	13	14	15	16	17	18
VISIT																							P				P		L		L		L			L
Test results (only positives reported)																											Ag/PCR/cx		Ag/PCR/cx		Ag/PCR		Ag/PCR			Ag/PCR
REPORTED SYMPTOMS
Fever - subjective
Chills
Fatigue
Myalgia
Rhinorrhea
Sore throat
Cough
Shortness of breath
Wheezing
Chest pain
Nausea or vomiting
Headache
Loss of smell
Loss of taste
Confusion or altered mental state
Abdominal pain
Diarrhea
Other, specify:
Other, specify:
UNDERLYING CONDITIONS
Former/current tobacco
≥3 underlying conditions
Cardiovascular disease
Hypertension
Coronary artery disease
Hyperlipidemia
Heart failure
Cerebrovascular accident
Other cardiovascular disease
Diabetes mellitus
COPD
Chronic bronchitis
Neurologic disorder
Chronic kidney disease
Cancer	not current
Liver disease
Other chronic disease
HEATLH OUTCOMES
Hospitalization	Y
Severe COVID-19	Y
Died	N
TESTING
AN - POC Antigen																							N				P		P		P		P			P
AN - PCR																							N				P		P		P		P			P
AN - Ct value																											18.15		19.27		27.41		30.32			29.88
AN - viral culture																											Y		Y		N		N			N
BL - Ab result
BL - Titer
[truncated: 21 more columns]

## Sheet: H
H	October																															November
	1	2	3	4	5	6	7	8	9	10	11	12	13	14	15	16	17	18	19	20	21	22	23	24	25	26	27	28	29	30	31	1	2	3	4	5	6	7	8	9	10	11	12	13	14	15	16	17	18
VISIT																											P		L		L		L			L
Test results (only positives reported)													Ag														Ag/PCR	Pan Ig=1050, IgG=1587, IgA=978	Ag/PCR, IgG = 1587, IgA = 978				Ag			Pan Ig=1437, IgG=2944, IgM<100, IgA=416
REPORTED SYMPTOMS
Fever - subjective
Chills
Fatigue
Myalgia
Rhinorrhea
Sore throat
Cough
Shortness of breath
Wheezing
Chest pain
Nausea or vomiting
Headache
Loss of smell
Loss of taste
Confusion or altered mental state	chronic
Abdominal pain
Diarrhea	chronic
Other, specify:
Other, specify:
UNDERLYING CONDITIONS
Former/current tobacco
≥3 underlying conditions
Cardiovascular disease
Hypertension
Coronary artery disease
Hyperlipidemia
Heart failure
Cerebrovascular accident
Other cardiovascular disease
Diabetes mellitus
COPD
Chronic bronchitis
Neurologic disorder
Chronic kidney disease
Cancer
Liver disease
Other chronic disease
HEATLH OUTCOMES
Hospitalization	Y
Severe COVID-19	Y
Died	N
TESTING
AN - POC Antigen													P														P		P		N		P			N
AN - PCR																											P		P		N		N			N
AN - Ct value																											32.21		33.81
AN - viral culture																											N		N				N
BL - Ab result																													D							D
BL - Titer																													IgG = 1587, IgA = 978							Pan Ig=1437, IgG=2944, IgM<100, IgA=416
[truncated: 21 more columns]

## Sheet: I
I	October																															November
	1	2	3	4	5	6	7	8	9	10	11	12	13	14	15	16	17	18	19	20	21	22	23	24	25	26	27	28	29	30	31	1	2	3	4	5	6	7	8	9	10	11	12	13	14	15	16	17	18
VISIT																							P			L	L		L		L
Test results (only positives reported)																							Ag/PCR			Ag/PCR, serology=ND	PCR		Ag/PCR		PCR, serology=ND
REPORTED SYMPTOMS
Fever - subjective
Chills
Fatigue
Myalgia
Rhinorrhea
Sore throat
Cough
Shortness of breath
Wheezing
Chest pain
Nausea or vomiting
Headache
Loss of smell
Loss of taste
Confusion or altered mental state
Abdominal pain
Diarrhea
Other, specify:
Other, specify:
UNDERLYING CONDITIONS
Former/current tobacco
≥3 underlying conditions
Cardiovascular disease
Hypertension
Coronary artery disease
Hyperlipidemia
Heart failure
Cerebrovascular accident
Other cardiovascular disease
Diabetes mellitus
COPD
Chronic bronchitis
Neurologic disorder
Chronic kidney disease
Cancer
Liver disease	N
Other chronic disease
HEATLH OUTCOMES
Hospitalization	N
Severe COVID-19	N
Died	N
TESTING
AN - POC Antigen																							P			P	N		P		N
AN - PCR																							P			P	P		P		P
AN - Ct value																							23.41			29.82	30.12		29.12		32.52
AN - viral culture																							N			N	N		N		N
BL - Ab result																										ND					ND
BL - Titer																										ND					ND
[truncated: 21 more columns]

## Sheet: J
J	October																															November
	1	2	3	4	5	6	7	8	9	10	11	12	13	14	15	16	17	18	19	20	21	22	23	24	25	26	27	28	29	30	31	1	2	3	4	5	6	7	8	9	10	11	12	13	14	15	16	17	18
VISIT																							P		L		L		L		L
Test results (only positives reported)														Ag									Ag/PCR		Ag/PCR		Ag/PCR, Pan Ig=2683, IgG=6055, IgM=379, IgA=113		Ag/PCR
REPORTED SYMPTOMS																							none		none		none		none		none
Fever - subjective
Chills
Fatigue
Myalgia
Rhinorrhea
Sore throat
Cough
Shortness of breath
Wheezing
Chest pain
Nausea or vomiting
Headache
Loss of smell
Loss of taste
Confusion or altered mental state
Abdominal pain
Diarrhea
Other, specify:
Other, specify:
UNDERLYING CONDITIONS
Former/current tobacco
≥3 underlying conditions
Cardiovascular disease
Hypertension
Coronary artery disease
Hyperlipidemia
Heart failure
Cerebrovascular accident
Other cardiovascular disease
Diabetes mellitus
COPD
Chronic bronchitis
Neurologic disorder
Chronic kidney disease
Cancer
Liver disease
Other chronic disease
HEATLH OUTCOMES
Hospitalization	N
Severe COVID-19	N
Died	N
TESTING
AN - POC Antigen														P									P		P		P		P		P
AN - PCR																							P		P		P		P		P
AN - Ct value																							29.83		34.34		28.58		35.979		30.88
AN - viral culture																							N		N		N				N
BL - Ab result																											D
BL - Titer																											Pan Ig=2683, IgG=6055, IgM=379, IgA=113
[truncated: 21 more columns]

[truncated: 10 more sheets: K, L, Pan-Ig Post-Infection, Pan-Ig Post-Vaccination, IgG Post-Infection, IgG Post-Vaccination, IgA Post-Infection, IgA Post-Vaccination, IgM Post-Infection, IgM Post-Vaccination]
